# Supplementary material for: Ongoing Treatment with a Spore-Based Probiotic Containing Five Strains of Bacillus Improves Outcomes of Mild COVID-19
Source: Nutrients. 2023 Jan 17;15(3):488. doi: 10.3390/nu15030488 (PMC9920365; doi:10.3390/nu15030488)
Supplement: Supplementary file 1 [file nutrients-15-00488-s001.zip]

Archive with 1 entries (1 files):
- nutrients-2134725-supplementary.pdf
